# Supplementary material for: Assessment of Interrater Reliability and Accuracy of Cerebral Aneurysm Morphometry Using 3D Virtual Reality, 2D Digital Subtraction Angiography, and 3D Reconstruction: A Randomized Comparative Study
Source: Brain Sci. 2024 Sep 26;14(10):968. doi: 10.3390/brainsci14100968 (PMC11506597; doi:10.3390/brainsci14100968)
Supplement: Supplementary file 1 [file brainsci-14-00968-s001.zip]

Archive with 3 entries (3 files):
- Supplemental Digital Content S1.pdf
- Supplemental Digital Content S2.pdf
- Supplemental Digital Content S3.mp4
